# Supplementary material for: Osmotic Stress Adaptation of Poultry-Associated Salmonella Infantis and Its Implications for Food Safety
Source: Foods. 2026 May 31;15(11):1938. doi: 10.3390/foods15111938 (PMC13257351; doi:10.3390/foods15111938)
Supplement: Supplementary file 1 [file foods-15-01938-s001.zip]

Archive with 4 entries (4 files):
- Supplementary Figure S3.pdf
- Supplementary Table S1.xlsx
- Supplementary Figure S1.pdf
- Supplementary Figure S2.pdf
