# Supplementary material for: Osmotic Stress Adaptation of Poultry-Associated Salmonella Infantis and Its Implications for Food Safety
Source: Foods. 2026 May 31;15(11):1938. doi: 10.3390/foods15111938 (PMC13257351; doi:10.3390/foods15111938)
Supplement: Supplementary file 1 [file foods-15-01938-s001.zip › Supplementary Table S1.xlsx]

## Sheet: Resultado
Supplemtary Table S1. Minimum inhibitory concentration of Salmonella Infantis SARB26 and SE016 against industrial disinfectants
Disinfectant	Concentration	MIC SARB27	MIC SE016
Quaternary ammonium	0.1	56 mg/L	56 mg/L
Sodium hypochlorite	0.1	50 mg/L	25 mg/L
Peracetic acid	0.15	75–37.75 mg/L	75–37.75 mg/L
Glutaraldehyde	0.02	25–12.5 mg/L	12.5–6.25 mg/L
